# Supplementary material for: Inhibition of Quorum Sensing and Biofilm Formation of Esculetin on Aeromonas Hydrophila
Source: Front Microbiol. 2021 Sep 24;12:737626. doi: 10.3389/fmicb.2021.737626 (PMC8500062; doi:10.3389/fmicb.2021.737626)
Supplement: Supplementary file 1 [file Data_Sheet_1.ZIP]

Archive with 33 entries (30 files):
- raw data/
- raw data/.DS_Store
- __MACOSX/raw data/._.DS_Store
- raw data/biofilm assay.xlsx
- __MACOSX/raw data/._biofilm assay.xlsx
- raw data/qRT-PCR assay.xlsx
- __MACOSX/raw data/._qRT-PCR assay.xlsx
- raw data/SEM/
- raw data/growth measurement-OD620.xlsx
- __MACOSX/raw data/._growth measurement-OD620.xlsx
- raw data/hemolysin assay.xlsx
- __MACOSX/raw data/._hemolysin assay.xlsx
- raw data/azocasein assay.xlsx
- __MACOSX/raw data/._azocasein assay.xlsx
- raw data/CLSM/
- raw data/swarming motility.xlsx
- __MACOSX/raw data/._swarming motility.xlsx
- raw data/SEM/100.jpg
- __MACOSX/raw data/SEM/._100.jpg
- raw data/SEM/25.jpg
- __MACOSX/raw data/SEM/._25.jpg
- raw data/SEM/DMSO.jpg
- __MACOSX/raw data/SEM/._DMSO.jpg
- raw data/SEM/50.jpg
- __MACOSX/raw data/SEM/._50.jpg
- raw data/CLSM/100.tif
- __MACOSX/raw data/CLSM/._100.tif
- raw data/CLSM/50.tif
- __MACOSX/raw data/CLSM/._50.tif
- raw data/CLSM/DMSO.tif
- __MACOSX/raw data/CLSM/._DMSO.tif
- raw data/CLSM/25.tif
- __MACOSX/raw data/CLSM/._25.tif
