# Supplementary material for: Inhibition of Quorum Sensing and Biofilm Formation of Esculetin on Aeromonas Hydrophila
Source: Front Microbiol. 2021 Sep 24;12:737626. doi: 10.3389/fmicb.2021.737626 (PMC8500062; doi:10.3389/fmicb.2021.737626)
Supplement: Supplementary file 1 [file Data_Sheet_1.ZIP › raw data/biofilm assay.xlsx]

## Sheet: Sheet1
Concentration (μg/mL)	DMSO	25	50	100
OD570	1.297	0.649	0.483	0.214
	1.124	0.587	0.523	0.272
	1.065	0.777	0.473	0.228
	1.266	0.729	0.458	0.308
	1.155	0.715	0.437	0.221
	1.14	0.597	0.476	0.237
	1.099	0.678	0.407	0.21
	1.086	0.736	0.333	0.273
	0.937	0.792	0.496	0.211
Inhibition	-16.7111	42.5607	57.2524	81.0601
	0.588889	48.048	53.7123	75.9268
	6.48889	31.2322	58.1375	79.821
	-13.6111	35.4804	59.465	72.7407
	-2.51111	36.7194	61.3236	80.4406
	-1.01111	47.163	57.872	79.0245
	3.08889	39.9941	63.9788	81.4141
	4.38889	34.8608	70.5281	75.8383
	19.2889	29.9046	56.1019	81.3256
