# Supplementary material for: Inhibition of Quorum Sensing and Biofilm Formation of Esculetin on Aeromonas Hydrophila
Source: Front Microbiol. 2021 Sep 24;12:737626. doi: 10.3389/fmicb.2021.737626 (PMC8500062; doi:10.3389/fmicb.2021.737626)
Supplement: Supplementary file 1 [file Data_Sheet_1.ZIP › raw data/qRT-PCR assay.xlsx]

## Sheet: Sheet1
gene name	Sample Name	Ct	内参Ct	△Ct	Mean △Ct	-ΔΔCt	Expression(2-ΔΔCt)	Mean Expression(2-ΔΔCt)	STDEV
csgAB	treatment	32.02	10.48	21.54	21.5933	2.49	5.61778
csgAB	treatment	32.16	10.48	21.68		2.35	5.09824	5.41882	0.280309
csgAB	treatment	32.04	10.48	21.56		2.47	5.54044
csgAB	control	31.96	10.56	21.4	21.4167	2.63	6.19026
csgAB	control	31.98	10.56	21.42		2.61	6.10504	6.11939	0.064898
csgAB	control	31.99	10.56	21.43		2.6	6.06287
fleQ	treatment	33.42	10.48	22.94	22.8867	1.09	2.12874
fleQ	treatment	33.4	10.48	22.92		1.11	2.15846	2.21096	0.117608
fleQ	treatment	33.28	10.48	22.8		1.23	2.34567
fleQ	control	32.08	10.56	21.52	21.36	2.51	5.6962
fleQ	control	31.81	10.56	21.25		2.78	6.86852	6.38448	0.612268
fleQ	control	31.87	10.56	21.31		2.72	6.58873
fleN	treatment	33.04	10.48	22.56	22.32	1.47	2.77022
fleN	treatment	32.79	10.48	22.31		1.72	3.29436	3.30055	0.533446
fleN	treatment	32.57	10.48	22.09		1.94	3.83706
fleN	control	32.84	10.56	22.28	22.2867	1.75	3.36359
fleN	control	32.89	10.56	22.33		1.7	3.24901	3.34895	0.093489
fleN	control	32.81	10.56	22.25		1.78	3.43426
luxS	treatment	31.27	10.48	20.79	20.7067	3.24	9.44794
luxS	treatment	30.79	10.48	20.31		3.72	13.1775	10.227	2.64829
luxS	treatment	31.5	10.48	21.02		3.01	8.05564
luxS	control	30.39	10.56	19.83	19.9767	4.2	18.3792
luxS	control	30.79	10.56	20.23		3.8	13.9288	16.7282	2.43733
luxS	control	30.43	10.56	19.87		4.16	17.8766
IitR	treatment	29.42	10.48	18.94	18.9433	5.09	34.0598
IitR	treatment	29.6	10.48	19.12		4.91	30.0647	34.148	4.128
IitR	treatment	29.25	10.48	18.77		5.26	38.3193
IitR	control	30	10.56	19.44	19.4233	4.59	24.0839
IitR	control	30.06	10.56	19.5		4.53	23.1029	24.393	1.46918
IitR	control	29.89	10.56	19.33		4.7	25.9921
ahyR	treatment	30.99	10.48	20.51	20.4867	3.52	11.4716
ahyR	treatment	30.94	10.48	20.46		3.57	11.8762	11.6599	0.203731
ahyR	treatment	30.97	10.48	20.49		3.54	11.6318
ahyR	control	30.95	10.56	20.39	20.0167	3.64	12.4666
ahyR	control	30.5	10.56	19.94		4.09	17.0299	16.444	3.71913
ahyR	control	30.28	10.56	19.72		4.31	19.8353
ahyl	treatment	34.36	10.48	23.88	24.03	0.15	1.10957
ahyl	treatment	34.64	10.48	24.16		-0.13	0.913831	0.998685	0.100432
ahyl	treatment	34.55	10.48	24.07		-0.04	0.972655
ahyl	control	34.05	10.56	23.49	23.4867	0.54	1.45397
ahyl	control	34.01	10.56	23.45		0.58	1.49485	1.45762	0.0355405
ahyl	control	34.08	10.56	23.52		0.51	1.42405
