# Supplementary material for: Inhibition of Quorum Sensing and Biofilm Formation of Esculetin on Aeromonas Hydrophila
Source: Front Microbiol. 2021 Sep 24;12:737626. doi: 10.3389/fmicb.2021.737626 (PMC8500062; doi:10.3389/fmicb.2021.737626)
Supplement: Supplementary file 1 [file Data_Sheet_1.ZIP › raw data/growth measurement-OD620.xlsx]

## Sheet: Sheet1
Concentration (μg/mL) Time (h)	100										50										25										DMSO
0	0.0933	0.0983	0.0933	0.0923	0.0943	0.0953	0.0943	0.0933	0.0963	0.0933	0.0943	0.0963	0.0953	0.0943	0.0913	0.0943	0.0963	0.0953	0.0943	0.0923	0.0946	0.0966	0.0926	0.0926	0.0946	0.0926	0.0966	0.0946	0.0956	0.0936	0.093	0.093	0.096	0.097	0.093	0.092	0.095	0.094	0.097	0.094
1	0.109	0.113	0.109	0.108	0.11	0.111	0.109	0.108	0.112	0.11	0.116	0.115	0.119	0.113	0.111	0.113	0.115	0.114	0.112	0.11	0.11	0.11	0.106	0.107	0.109	0.107	0.109	0.109	0.11	0.108	0.099	0.098	0.1	0.105	0.097	0.098	0.097	0.099	0.098	0.096
2	0.122	0.134	0.13	0.132	0.136	0.126	0.138	0.121	0.137	0.127	0.119	0.117	0.12	0.115	0.12	0.118	0.117	0.117	0.114	0.119	0.154	0.137	0.134	0.152	0.154	0.163	0.146	0.137	0.153	0.15	0.17	0.153	0.156	0.151	0.157	0.162	0.158	0.159	0.161	0.154
3	0.365	0.352	0.356	0.362	0.359	0.36	0.369	0.354	0.358	0.352	0.338	0.337	0.329	0.336	0.342	0.331	0.327	0.333	0.325	0.322	0.295	0.296	0.294	0.293	0.304	0.315	0.3	0.299	0.306	0.308	0.344	0.351	0.363	0.35	0.364	0.361	0.376	0.377	0.385	0.389
4	0.487	0.488	0.486	0.482	0.484	0.493	0.498	0.503	0.509	0.508	0.485	0.484	0.49	0.487	0.498	0.492	0.476	0.488	0.483	0.485	0.46	0.486	0.457	0.433	0.474	0.473	0.46	0.483	0.46	0.482	0.478	0.519	0.521	0.509	0.54	0.547	0.556	0.547	0.549	0.543
5	0.612	0.589	0.614	0.591	0.598	0.587	0.606	0.599	0.627	0.617	0.549	0.562	0.57	0.563	0.582	0.57	0.567	0.564	0.561	0.547	0.521	0.546	0.559	0.55	0.561	0.56	0.558	0.564	0.554	0.556	0.59	0.612	0.643	0.644	0.657	0.644	0.647	0.648	0.666	0.646
6	0.653	0.664	0.675	0.672	0.672	0.671	0.671	0.68	0.682	0.665	0.718	0.737	0.728	0.733	0.727	0.739	0.745	0.751	0.755	0.734	0.612	0.625	0.641	0.645	0.649	0.665	0.655	0.664	0.673	0.658	0.713	0.743	0.77	0.767	0.781	0.774	0.773	0.762	0.773	0.763
7	0.685	0.741	0.737	0.742	0.741	0.74	0.746	0.771	0.775	0.758	0.764	0.78	0.777	0.794	0.806	0.8	0.81	0.808	0.802	0.767	0.718	0.711	0.746	0.737	0.756	0.768	0.752	0.768	0.783	0.771	0.802	0.831	0.836	0.858	0.867	0.857	0.877	0.844	0.858	0.816
8	0.732	0.771	0.749	0.77	0.767	0.779	0.782	0.808	0.816	0.797	0.874	0.849	0.849	0.881	0.894	0.884	0.903	0.901	0.901	0.877	0.814	0.79	0.85	0.838	0.855	0.847	0.845	0.866	0.878	0.857	0.865	0.92	0.92	0.936	0.948	0.944	0.946	0.938	0.935	0.895
9	0.806	0.816	0.825	0.846	0.823	0.847	0.858	0.883	0.89	0.863	0.918	0.907	0.947	0.938	0.957	0.942	0.954	0.959	0.967	0.916	0.869	0.864	0.927	0.912	0.924	0.911	0.902	0.944	0.944	0.92	0.937	0.971	0.971	0.988	0.999	0.987	0.994	0.98	0.985	0.942
10	0.872	0.879	0.897	0.912	0.891	0.921	0.917	0.951	0.954	0.922	0.941	0.97	0.985	0.981	0.99	0.987	1.002	1.005	1.008	0.985	0.922	0.917	0.983	0.968	0.979	0.96	0.956	1	0.994	0.97	0.982	1.006	1.013	1.021	1.034	1.032	1.027	1.016	1.017	0.969
11	0.901	0.948	0.985	0.984	0.949	0.963	0.965	0.991	1.006	0.937	0.992	1	1.033	1.03	1.036	1.033	1.053	1.054	1.058	1.048	0.966	0.965	1.035	1.017	1.032	1.004	0.999	1.039	1.039	1.009	1.008	1.044	1.046	1.052	1.063	1.061	1.062	1.048	1.05	0.985
12	0.92	0.945	0.966	0.964	0.953	0.985	0.976	1	1.014	0.969	1.009	1.039	1.02	1.056	1.089	1.065	1.079	1.072	1.066	1.054	1.006	1.012	1.082	1.065	1.073	1.037	1.042	1.088	1.093	1.043	1.024	1.071	1.066	1.078	1.089	1.085	1.087	1.077	1.076	1.015
13	0.937	0.986	1.025	1.021	0.984	0.992	0.996	1.024	1.032	0.978	1.011	1.031	1.06	1.059	1.076	1.061	1.084	1.08	1.083	1.071	1.052	1.049	1.122	1.103	1.115	1.081	1.086	1.124	1.129	1.093	1.04	1.095	1.088	1.102	1.116	1.106	1.108	1.101	1.1	1.035
14	0.964	1.005	1.039	1.028	1.004	1.018	1.014	1.041	1.052	1.001	1.036	1.067	1.059	1.083	1.102	1.096	1.092	1.109	1.095	1.088	1.073	1.062	1.138	1.119	1.137	1.107	1.112	1.161	1.154	1.114	1.05	1.111	1.105	1.116	1.133	1.128	1.127	1.116	1.119	1.04
15	0.967	1.022	1.063	1.057	1.019	1.026	1.032	1.059	1.079	0.999	1.027	1.081	1.066	1.097	1.134	1.101	1.095	1.103	1.091	1.066	1.097	1.089	1.168	1.141	1.157	1.129	1.135	1.185	1.185	1.138	1.056	1.129	1.124	1.134	1.151	1.145	1.145	1.131	1.132	1.055
16	0.995	1.059	1.102	1.086	1.056	1.069	1.071	1.096	1.12	1.047	1.045	1.087	1.078	1.107	1.135	1.114	1.107	1.115	1.108	1.09	1.115	1.102	1.181	1.164	1.179	1.15	1.164	1.198	1.196	1.161	1.063	1.149	1.139	1.15	1.167	1.152	1.166	1.141	1.143	1.078
17	1.02	1.08	1.119	1.112	1.076	1.101	1.102	1.12	1.144	1.069	1.062	1.111	1.095	1.131	1.167	1.139	1.146	1.139	1.134	1.102	1.137	1.117	1.196	1.182	1.19	1.165	1.179	1.218	1.218	1.177	1.07	1.158	1.155	1.164	1.181	1.174	1.189	1.169	1.163	1.095
18	1.038	1.092	1.134	1.141	1.096	1.123	1.106	1.141	1.161	1.083	1.089	1.152	1.138	1.164	1.206	1.171	1.173	1.162	1.156	1.124	1.152	1.14	1.22	1.199	1.217	1.188	1.187	1.241	1.24	1.199	1.079	1.172	1.172	1.188	1.199	1.191	1.206	1.186	1.183	1.109
19	1.052	1.113	1.152	1.164	1.11	1.142	1.127	1.16	1.183	1.109	1.105	1.172	1.158	1.192	1.235	1.196	1.192	1.197	1.188	1.158	1.168	1.155	1.235	1.215	1.237	1.203	1.203	1.259	1.251	1.223	1.088	1.186	1.181	1.201	1.218	1.205	1.225	1.197	1.193	1.126
20	1.073	1.136	1.171	1.181	1.132	1.16	1.159	1.174	1.207	1.133	1.112	1.174	1.154	1.202	1.238	1.211	1.2	1.208	1.203	1.161	1.184	1.163	1.248	1.226	1.252	1.216	1.218	1.272	1.266	1.241	1.097	1.187	1.193	1.217	1.228	1.216	1.238	1.211	1.2	1.137
21	1.096	1.15	1.195	1.197	1.153	1.178	1.174	1.191	1.226	1.152	1.099	1.18	1.152	1.202	1.23	1.207	1.205	1.206	1.204	1.162	1.199	1.172	1.256	1.236	1.263	1.225	1.224	1.283	1.277	1.252	1.107	1.198	1.203	1.227	1.235	1.227	1.25	1.221	1.212	1.146
22	1.113	1.177	1.206	1.215	1.162	1.196	1.187	1.218	1.249	1.176	1.115	1.198	1.171	1.221	1.245	1.225	1.224	1.226	1.222	1.183	1.202	1.175	1.268	1.24	1.266	1.224	1.235	1.285	1.28	1.255	1.12	1.213	1.213	1.239	1.241	1.235	1.258	1.232	1.223	1.156
23	1.136	1.186	1.228	1.224	1.181	1.214	1.194	1.228	1.263	1.194	1.127	1.218	1.186	1.24	1.26	1.245	1.261	1.244	1.234	1.202	1.209	1.184	1.267	1.239	1.262	1.229	1.23	1.277	1.274	1.252	1.127	1.223	1.218	1.247	1.254	1.248	1.269	1.246	1.233	1.169
24	1.154	1.201	1.231	1.242	1.193	1.227	1.22	1.236	1.273	1.206	1.127	1.223	1.195	1.237	1.271	1.253	1.265	1.256	1.242	1.206	1.198	1.186	1.266	1.234	1.266	1.231	1.242	1.281	1.27	1.242	1.134	1.235	1.229	1.258	1.264	1.256	1.277	1.25	1.243	1.18
25	1.168	1.208	1.24	1.249	1.2	1.238	1.223	1.256	1.279	1.208	1.148	1.239	1.223	1.257	1.283	1.266	1.276	1.257	1.258	1.225	1.183	1.182	1.259	1.226	1.261	1.228	1.233	1.271	1.266	1.221	1.141	1.251	1.238	1.265	1.275	1.268	1.282	1.262	1.256	1.19
