# Supplementary material for: Inhibition of Quorum Sensing and Biofilm Formation of Esculetin on Aeromonas Hydrophila
Source: Front Microbiol. 2021 Sep 24;12:737626. doi: 10.3389/fmicb.2021.737626 (PMC8500062; doi:10.3389/fmicb.2021.737626)
Supplement: Supplementary file 1 [file Data_Sheet_1.ZIP › raw data/azocasein assay.xlsx]

## Sheet: Sheet1
Concentration (μg/mL)	DMSO	25	50	100
OD440	0.123	0.082	0.07	0.075
	0.122	0.093	0.081	0.063
	0.119	0.082	0.069	0.064
	0.149	0.081	0.069	0.064
	0.115	0.1	0.071	0.064
	0.105	0.081	0.068	0.044
	0.118	0.102	0.06	0.062
	0.137	0.083	0.073	0.057
	0.12	0.079	0.055	0.063
